# Supplementary material for: Changes in Soil Physical and Chemical Properties in Long Term Improved Natural and Traditional Agroforestry Management Systems of Cacao Genotypes in Peruvian Amazon
Source: PLoS One. 2015 Jul 16;10(7):e0132147. doi: 10.1371/journal.pone.0132147 (PMC4504504; doi:10.1371/journal.pone.0132147)
Supplement: S1 Table — (XLS) [file pone.0132147.s001.xls]

## Sheet: Hoja5
Table S1. Average of Data base of physical and chemicals properties of soil under agroforestry system s of cacao in Peruvian Amazon
System	Year	Genotype	Depth	WP	FC	PAW	BD	Por	pH	EC	SOM	Extr. P	Extr. K	Extr. Fe	Extr. Cu	Extr. Zn	Extr. Mn	Exch. K	Exch. Ca	Exch. Mg	Exch. Al+H	CEC
INAS	2004	(a)-ICS-95	0-20cm	20.8	34.7	13.9	1.35	49.1	5.6	0.58	3.9	6.5	130	69.5	1.3	2.3	17.3	0.25	18.15	2.39	0.3	21.09
INAS	2004	(a)-ICS-95	20-40cm	26.5	39.3	12.8	1.39	47.5	5	0.54	1.6	4.1	77	150.3	1.4	2	13.8	0.17	14.23	1.42	2.4	18.22
INAS	2004	(a)-ICS-95	40-60cm	28.7	41.2	12.5	1.38	47.9	4.8	0.4	1.3	3.3	76	68.6	1.3	1.7	10.9	0.17	12.76	1.11	5	19.04
INAS	2004	(b)-UF-613	0-20cm	20.8	34.7	13.9	1.35	49.1	5.6	0.58	3.9	6.5	130	69.5	1.3	2.3	17.3	0.25	18.15	2.39	0.3	21.09
INAS	2004	(b)-UF-613	20-40cm	26.5	39.3	12.8	1.39	47.5	5	0.54	1.6	4.1	77	150.3	1.4	2	13.8	0.17	14.23	1.42	2.4	18.22
INAS	2004	(b)-UF-613	40-60cm	28.7	41.2	12.5	1.38	47.9	4.8	0.4	1.3	3.3	76	68.6	1.3	1.7	10.9	0.17	12.76	1.11	5	19.04
INAS	2004	(c )-CCN-51	0-20cm	20.8	34.7	13.9	1.35	49.1	5.6	0.58	3.9	6.5	130	69.5	1.3	2.3	17.3	0.25	18.15	2.39	0.3	21.09
INAS	2004	(c )-CCN-51	20-40cm	26.5	39.3	12.8	1.39	47.5	5	0.54	1.6	4.1	77	150.3	1.4	2	13.8	0.17	14.23	1.42	2.4	18.22
INAS	2004	(c )-CCN-51	40-60cm	28.7	41.2	12.5	1.38	47.9	4.8	0.4	1.3	3.3	76	68.6	1.3	1.7	10.9	0.17	12.76	1.11	5	19.04
INAS	2004	(d)-ICT-1112	0-20cm	20.8	34.7	13.9	1.35	49.1	5.6	0.58	3.9	6.5	130	69.5	1.3	2.3	17.3	0.25	18.15	2.39	0.3	21.09
INAS	2004	(d)-ICT-1112	20-40cm	26.5	39.3	12.8	1.39	47.5	5	0.54	1.6	4.1	77	150.3	1.4	2	13.8	0.17	14.23	1.42	2.4	18.22
INAS	2004	(d)-ICT-1112	40-60cm	28.7	41.2	12.5	1.38	47.9	4.8	0.4	1.3	3.3	76	68.6	1.3	1.7	10.9	0.17	12.76	1.11	5	19.04
INAS	2004	(e)-ICT-1026	0-20cm	20.8	34.7	13.9	1.35	49.1	5.6	0.58	3.9	6.5	130	69.5	1.3	2.3	17.3	0.25	18.15	2.39	0.3	21.09
INAS	2004	(e)-ICT-1026	20-40cm	26.5	39.3	12.8	1.39	47.5	5	0.54	1.6	4.1	77	150.3	1.4	2	13.8	0.17	14.23	1.42	2.4	18.22
INAS	2004	(e)-ICT-1026	40-60cm	28.7	41.2	12.5	1.38	47.9	4.8	0.4	1.3	3.3	76	68.6	1.3	1.7	10.9	0.17	12.76	1.11	5	19.04
INAS	2004	(f)-ICT-2162	0-20cm	20.8	34.7	13.9	1.35	49.1	5.6	0.58	3.9	6.5	130	69.5	1.3	2.3	17.3	0.25	18.15	2.39	0.3	21.09
INAS	2004	(f)-ICT-2162	20-40cm	26.5	39.3	12.8	1.39	47.5	5	0.54	1.6	4.1	77	150.3	1.4	2	13.8	0.17	14.23	1.42	2.4	18.22
INAS	2004	(f)-ICT-2162	40-60cm	28.7	41.2	12.5	1.38	47.9	4.8	0.4	1.3	3.3	76	68.6	1.3	1.7	10.9	0.17	12.76	1.11	5	19.04
INAS	2004	(g)-ICT-2171	0-20cm	20.8	34.7	13.9	1.35	49.1	5.6	0.58	3.9	6.5	130	69.5	1.3	2.3	17.3	0.25	18.15	2.39	0.3	21.09
INAS	2004	(g)-ICT-2171	20-40cm	26.5	39.3	12.8	1.39	47.5	5	0.54	1.6	4.1	77	150.3	1.4	2	13.8	0.17	14.23	1.42	2.4	18.22
INAS	2004	(g)-ICT-2171	40-60cm	28.7	41.2	12.5	1.38	47.9	4.8	0.4	1.3	3.3	76	68.6	1.3	1.7	10.9	0.17	12.76	1.11	5	19.04
INAS	2004	(h)-ICT-2142	0-20cm	20.8	34.7	13.9	1.35	49.1	5.6	0.58	3.9	6.5	130	69.5	1.3	2.3	17.3	0.25	18.15	2.39	0.3	21.09
INAS	2004	(h)-ICT-2142	20-40cm	26.5	39.3	12.8	1.39	47.5	5	0.54	1.6	4.1	77	150.3	1.4	2	13.8	0.17	14.23	1.42	2.4	18.22
INAS	2004	(h)-ICT-2142	40-60cm	28.7	41.2	12.5	1.38	47.9	4.8	0.4	1.3	3.3	76	68.6	1.3	1.7	10.9	0.17	12.76	1.11	5	19.04
INAS	2004	(i)-H-35	0-20cm	20.8	34.7	13.9	1.35	49.1	5.6	0.58	3.9	6.5	130	69.5	1.3	2.3	17.3	0.25	18.15	2.39	0.3	21.09
INAS	2004	(i)-H-35	20-40cm	26.5	39.3	12.8	1.39	47.5	5	0.54	1.6	4.1	77	150.3	1.4	2	13.8	0.17	14.23	1.42	2.4	18.22
INAS	2004	(i)-H-35	40-60cm	28.7	41.2	12.5	1.38	47.9	4.8	0.4	1.3	3.3	76	68.6	1.3	1.7	10.9	0.17	12.76	1.11	5	19.04
INAS	2004	(j)-U-30	0-20cm	20.8	34.7	13.9	1.35	49.1	5.6	0.58	3.9	6.5	130	69.5	1.3	2.3	17.3	0.25	18.15	2.39	0.3	21.09
INAS	2004	(j)-U-30	20-40cm	26.5	39.3	12.8	1.39	47.5	5	0.54	1.6	4.1	77	150.3	1.4	2	13.8	0.17	14.23	1.42	2.4	18.22
INAS	2004	(j)-U-30	40-60cm	28.7	41.2	12.5	1.38	47.9	4.8	0.4	1.3	3.3	76	68.6	1.3	1.7	10.9	0.17	12.76	1.11	5	19.04
INAS	2004	(k)-Hibrido	0-20cm	20.8	34.7	13.9	1.35	49.1	5.6	0.58	3.9	6.5	130	69.5	1.3	2.3	17.3	0.25	18.15	2.39	0.3	21.09
INAS	2004	(k)-Hibrido	20-40cm	26.5	39.3	12.8	1.39	47.5	5	0.54	1.6	4.1	77	150.3	1.4	2	13.8	0.17	14.23	1.42	2.4	18.22
INAS	2004	(k)-Hibrido	40-60cm	28.7	41.2	12.5	1.38	47.9	4.8	0.4	1.3	3.3	76	68.6	1.3	1.7	10.9	0.17	12.76	1.11	5	19.04
INAS	2006	(a)-ICS-95	0-20cm	27.4	39.47	12.07	1.34	49.57	5.58	0.41	3.6	7.53	78.16	74.93	2.68	1.71	85.37	0.2	11.07	1.15	0.3	12.72
INAS	2006	(a)-ICS-95	20-40cm	29.63	41.73	12.1	1.34	49.3	5.44	0.31	1.49	3.28	42.26	80.45	2.81	1.48	57.83	0.11	10.33	0.81	1.82	13.08
INAS	2006	(a)-ICS-95	40-60cm	31.03	43.17	12.13	1.33	49.67	5.35	0.23	0.88	4.48	24.62	42.5	2.26	1.48	46.6	0.06	10.09	0.65	3.58	14.38
INAS	2006	(b)-UF-613	0-20cm	25.13	37.83	12.7	1.35	49.07	6.04	0.67	3.65	6.96	80.34	57.33	2.01	2.97	38.03	0.2	13.71	1.17	0.36	15.45
INAS	2006	(b)-UF-613	20-40cm	27.87	39.8	11.93	1.39	47.43	6.04	0.48	1.49	2.88	40.9	42.2	1.75	1.16	11.72	0.1	13.08	0.92	2.45	16.56
INAS	2006	(b)-UF-613	40-60cm	30.4	42.43	12.03	1.36	48.83	6.05	0.37	0.71	5.2	19.26	23.96	1.31	0.95	4.81	0.05	11.76	0.63	4.7	17.14
INAS	2006	(c )-CCN-51	0-20cm	25.67	37.97	12.3	1.36	48.7	5.21	0.31	3.46	7.75	79.25	99.14	2.21	2.31	87.22	0.21	11.85	1.2	0.45	13.71
INAS	2006	(c )-CCN-51	20-40cm	27.4	39.57	12.17	1.38	47.93	4.88	0.24	1.4	3.31	44.82	105.85	2.34	1.35	55.52	0.12	10.65	1.05	3.93	15.75
INAS	2006	(c )-CCN-51	40-60cm	28.17	40.3	12.13	1.38	47.93	5.15	0.27	0.62	1.58	28.77	59.17	2	1.09	67.65	0.08	9.1	0.74	6.49	16.41
INAS	2006	(d)-ICT-1112	0-20cm	33	43.7	10.7	1.26	52.47	5.74	0.48	3.22	7.3	82.08	25.69	2.25	2.51	87.19	0.21	13.96	1.17	0.21	15.55
INAS	2006	(d)-ICT-1112	20-40cm	32.7	44.53	11.83	1.25	52.83	6.04	0.4	1.35	2.86	44.16	27.18	2	1.15	38.44	0.11	13.54	0.88	0.9	15.43
INAS	2006	(d)-ICT-1112	40-60cm	31.3	43.7	12.4	1.29	51.3	6.17	0.32	0.75	2.94	29.57	46.56	1.98	1.09	26.59	0.08	12.99	0.66	1.57	15.29
INAS	2006	(e)-ICT-1026	0-20cm	33	43.93	10.93	1.28	51.57	6.17	0.62	3.54	6.73	60.08	23.57	2.28	2.04	44.58	0.16	13.14	1.19	0.15	14.63
INAS	2006	(e)-ICT-1026	20-40cm	34.17	45.6	11.43	1.27	52.23	6.15	0.4	1.51	3.18	36.24	40.99	2.17	0.99	40.92	0.09	12.81	0.81	0.18	13.89
INAS	2006	(e)-ICT-1026	40-60cm	32.63	44.87	12.23	1.27	51.97	6.2	0.36	0.86	2.87	32.36	27.31	1.45	0.76	39.25	0.08	13.11	0.59	1.52	15.3
INAS	2006	(f)-ICT-2162	0-20cm	31.1	42.3	11.2	1.3	50.83	5.66	0.52	3.06	6.1	63.61	44.16	2.28	1.54	86.24	0.16	13.15	1.27	0.18	14.77
INAS	2006	(f)-ICT-2162	20-40cm	33.13	44.77	11.63	1.26	52.33	5.37	0.35	1.58	2.58	38.28	48.12	2.53	1.12	70.07	0.1	12.58	1.16	2.52	16.35
INAS	2006	(f)-ICT-2162	40-60cm	31.3	43.5	12.2	1.3	51.07	5.23	0.26	0.87	1.5	31.86	26.07	2.07	0.89	40.1	0.08	11.77	0.98	5.8	18.63
INAS	2006	(g)-ICT-2171	0-20cm	31.13	42.67	11.53	1.29	51.33	5.95	0.65	3.82	6.94	97.14	27.05	2.08	3.06	58.01	0.25	14.47	1.17	0.27	16.16
INAS	2006	(g)-ICT-2171	20-40cm	33.2	44.87	11.67	1.26	52.33	6.1	0.5	1.57	2.21	50.58	27.65	2.11	0.91	32.73	0.13	12.8	0.8	1.45	15.19
INAS	2006	(g)-ICT-2171	40-60cm	33.7	45.73	12.03	1.28	51.6	6.18	0.41	0.83	1.5	30.44	17.99	1.58	1.44	23.01	0.08	14.18	0.71	2.21	17.18
INAS	2006	(h)-ICT-2142	0-20cm	25.87	38.8	12.93	1.35	49.07	6.11	0.78	3.88	8.97	85.44	39.16	2.02	2.47	45.46	0.22	14.67	1.2	0.15	16.24
INAS	2006	(h)-ICT-2142	20-40cm	31.23	43.47	12.23	1.33	49.8	5.97	0.52	1.61	3.46	44.29	38.1	1.98	1.02	45.16	0.11	14.55	0.96	0.18	15.8
INAS	2006	(h)-ICT-2142	40-60cm	30.4	42.83	12.43	1.34	49.33	6.16	0.47	0.83	2.44	31.9	23.13	1.65	0.72	7	0.08	14.54	0.81	0.12	15.55
INAS	2006	(i)-H-35	0-20cm	27.47	40.4	12.93	1.35	49.17	5.59	0.58	3.8	5.18	73.13	25.81	1.81	1.93	83.71	0.18	14.82	1.25	0.21	16.46
INAS	2006	(i)-H-35	20-40cm	32.4	44.4	12	1.3	50.97	5.04	0.34	1.55	2.17	58.37	26.32	1.74	1.12	80.84	0.15	14.64	1.18	1.64	17.61
INAS	2006	(i)-H-35	40-60cm	32.07	44.27	12.2	1.32	50.3	5.47	0.43	0.88	1	81.28	17.3	1.49	0.93	41.36	0.21	14.77	1.05	2.84	18.87
INAS	2006	(j)-U-30	0-20cm	32.5	43.67	11.17	1.28	51.6	5.51	0.43	3.02	6.07	68.43	79.98	2.78	2.9	87.59	0.18	13.64	1.12	0.7	15.64
INAS	2006	(j)-U-30	20-40cm	31.43	43.4	11.97	1.32	50.3	5.4	0.37	1.5	4.74	45.81	65.11	2.66	1.86	53.76	0.12	12.64	0.88	1.39	15.04
INAS	2006	(j)-U-30	40-60cm	28.8	41.13	12.33	1.37	48.43	5.3	0.29	0.94	1.72	41.28	48.74	2.34	1.22	33.67	0.11	11.95	0.77	3.24	16.06
INAS	2006	(k)-Hibrido	0-20cm	30.07	42.1	12.03	1.31	50.57	5.69	0.61	3.66	6.04	88.08	61.1	2.47	3	100.31	0.22	13.86	1.25	0.21	15.54
INAS	2006	(k)-Hibrido	20-40cm	29.4	41.93	12.53	1.36	48.53	5.5	0.28	1.5	3.53	50.13	56.65	2.41	2.08	64.23	0.13	13.31	1.09	1.83	16.36
INAS	2006	(k)-Hibrido	40-60cm	27.43	40.1	12.67	1.4	47.17	5.36	0.32	0.97	2.96	38.8	36.88	1.98	1.94	30.92	0.1	12.7	1.03	3.7	17.53
INAS	2008	(a)-ICS-95	0-20cm	28.7	40.97	12.27	1.33	49.7	5.67	0.23	3.31	1.35	38.33	53.17	1.2	0.93	59.3	0.1	18.77	2.06	2.19	23.12
INAS	2008	(a)-ICS-95	20-40cm	27.57	40.4	12.83	1.36	48.83	5.42	0.13	1.57	0.59	33.67	75.93	1.53	0.33	50.87	0.09	18.21	1.21	1.72	21.23
INAS	2008	(a)-ICS-95	40-60cm	27.2	39.77	12.57	1.4	47.3	5.38	0.1	0.99	0.32	30.33	39.4	1.57	0.4	44.93	0.07	18.43	0.93	1.97	21.41
INAS	2008	(b)-UF-613	0-20cm	31.13	42.4	11.27	1.29	51.33	6.16	0.37	3.39	1.22	59.33	5.4	0.6	0.67	9.53	0.15	32	2.2	0.16	34.51
INAS	2008	(b)-UF-613	20-40cm	30.17	41.73	11.57	1.32	50.1	5.64	0.14	1.64	0.26	41	47.43	1.1	0.33	28.87	0.11	26.32	1.48	2.28	30.19
INAS	2008	(b)-UF-613	40-60cm	29.9	41.6	11.7	1.34	49.33	5.57	0.09	0.82	0.26	31.33	25.13	0.73	0.37	4.13	0.08	15.99	1	4.35	21.41
INAS	2008	(c )-CCN-51	0-20cm	30.03	42.07	12.03	1.31	50.57	4.99	0.19	3.56	2.68	59.33	170.07	2.93	2.5	80.97	0.15	10.42	1.11	0.47	12.14
INAS	2008	(c )-CCN-51	20-40cm	28.2	40.33	12.13	1.38	48.07	4.81	0.07	1.28	0.62	32	101.1	1.1	0.37	75.5	0.08	18.08	1.41	1.03	20.61
INAS	2008	(c )-CCN-51	40-60cm	27.33	39.47	12.13	1.39	47.53	5.12	0.14	0.77	1.36	35.33	72.87	1.17	0.37	101.07	0.09	14.85	1.5	6.22	22.67
INAS	2008	(d)-ICT-1112	0-20cm	26.9	39.2	12.3	1.34	49.43	5.77	0.26	2.34	2.11	78.67	43.2	1.77	1.67	62.63	0.2	27.49	2.48	0.22	30.4
INAS	2008	(d)-ICT-1112	20-40cm	27.57	39.63	12.07	1.37	48.17	4.81	0.13	1.39	0.33	35	45.6	1.3	0.63	50.23	0.09	23.38	1.61	1.25	26.33
INAS	2008	(d)-ICT-1112	40-60cm	27.47	39.3	11.83	1.39	47.53	5.54	0.1	0.84	0.13	31	45.93	1.07	0.47	52.07	0.08	21.78	1.11	3.03	26.01
INAS	2008	(e)-ICT-1026	0-20cm	32.1	43.23	11.13	1.29	51.33	6.08	0.21	3.17	1.02	50	37.23	1.5	0.7	29.53	0.13	24.16	2.13	0.16	26.58
INAS	2008	(e)-ICT-1026	20-40cm	33.2	44.77	11.57	1.28	51.8	6.27	0.19	1.4	0.4	28	45.47	1.3	0.27	15.97	0.07	23.85	1.24	0.56	25.73
INAS	2008	(e)-ICT-1026	40-60cm	34.77	46.6	11.83	1.25	52.8	6.2	0.15	0.86	0.2	25	35.8	1.07	0.33	42.63	0.06	23.72	0.76	1.44	25.98
INAS	2008	(f)-ICT-2162	0-20cm	32	43.47	11.47	1.31	50.7	5.47	0.11	2.86	0.79	48.33	63.17	1.63	1.8	19.13	0.13	21.72	2.43	1.72	26
INAS	2008	(f)-ICT-2162	20-40cm	31.43	43.17	11.73	1.29	51.47	4.86	0.1	1.81	0.27	39	125.73	2.33	0.7	81.97	0.1	18.85	2.28	2.47	23.7
INAS	2008	(f)-ICT-2162	40-60cm	30.57	42.57	12	1.32	50.2	4.88	0.11	1.91	0.38	43	59.7	1.37	0.3	103.83	0.11	19.15	2.38	2.66	24.3
INAS	2008	(g)-ICT-2171	0-20cm	29.93	41.57	11.63	1.32	50.33	6.52	0.43	3.1	2.6	83	12.5	1.07	1.13	9.5	0.21	34.95	1.87	0.03	37.06
INAS	2008	(g)-ICT-2171	20-40cm	31.43	43.37	11.93	1.31	50.43	6.2	0.2	1.68	0.69	39.67	16.23	1.23	0.7	33.83	0.1	31.17	1.45	0.06	32.79
INAS	2008	(g)-ICT-2171	40-60cm	33.3	45.3	12	1.3	51.07	6.24	0.16	1	2.16	34.33	8.47	1.1	0.83	26.67	0.09	30.01	1.23	2.28	33.61
INAS	2008	(h)-ICT-2142	0-20cm	30.1	40.9	10.8	1.26	52.57	6.01	0.29	3.35	2.88	82.33	44.73	3	3.03	32.87	0.21	13.29	1.14	0.03	14.67
INAS	2008	(h)-ICT-2142	20-40cm	30.5	42.07	11.57	1.27	52.1	5.83	0.13	1.67	0.51	47.67	36.53	2.47	1.53	30.1	0.12	13.21	0.94	0	14.27
INAS	2008	(h)-ICT-2142	40-60cm	29.3	41	11.7	1.3	51.1	5.87	0.12	0.89	0.23	54.33	24.17	1.9	0.93	17.17	0.22	12.63	0.76	1.06	14.67
INAS	2008	(i)-H-35	0-20cm	30	40.5	10.5	1.31	50.7	5.85	0.33	3.46	2.34	67.33	44.73	0.3	1.57	62.17	0.17	27.5	2.08	0.06	29.81
INAS	2008	(i)-H-35	20-40cm	30.43	42.2	11.77	1.29	51.43	5.5	0.17	1.74	2.77	41.67	65.47	0.3	0.87	42	0.11	25.52	1.38	1.38	28.38
INAS	2008	(i)-H-35	40-60cm	29.63	41.53	11.9	1.32	50.17	5.47	0.13	1.1	1.66	38.33	34.27	0.3	0.5	27.03	0.1	25.04	0.94	3.44	29.51
INAS	2008	(j)-U-30	0-20cm	30.07	40.87	10.8	1.28	51.57	6.15	0.39	2.93	0.79	51	6.8	0.1	0.57	3.03	0.13	34.11	2.46	0.06	36.76
INAS	2008	(j)-U-30	20-40cm	29.37	41.1	11.73	1.31	50.7	5.61	0.22	2.02	0.23	39	14.17	0.1	0.37	37.13	0.1	32.22	2.11	2.53	36.96
INAS	2008	(j)-U-30	40-60cm	28.57	40.27	11.7	1.32	50.2	5.9	0.24	1.15	0.17	49.33	9.2	0.1	0.6	15.23	0.12	31.7	1.81	4.06	37.69
INAS	2008	(k)-Hibrido	0-20cm	34.5	44.17	9.67	1.22	53.97	5.48	0.22	3.7	1.29	69	128.93	2.87	3.37	40.83	0.18	10.89	1.19	0.41	12.67
INAS	2008	(k)-Hibrido	20-40cm	34.87	45.9	11.03	1.22	54.1	5.5	0.12	1.62	0.46	73	70.5	2.37	1.9	21.1	0.19	12.09	1.04	1.28	14.6
INAS	2008	(k)-Hibrido	40-60cm	33.47	45.37	11.9	1.24	53.33	5.44	0.09	0.84	0.35	45.33	41.73	2.17	1.6	6.7	0.11	11	0.98	0.56	12.66
INAS	2010	(a)-ICS-95	0-20cm	33.03	42.97	9.93	1.3	51.07	5.82	0.16	3	2.57	43.67	33.03	2.27	1.03	15.6	0.11	18.37	1.72	0.37	20.57
INAS	2010	(a)-ICS-95	20-40cm	35	46.17	11.17	1.25	52.7	5.61	0.13	1.39	0.96	45	26.53	2.3	0.4	8.93	0.11	17.81	1.16	1.93	21.02
INAS	2010	(a)-ICS-95	40-60cm	35.13	46.8	11.67	1.25	52.83	5.39	0.17	1.03	3.07	74.33	62.5	2.2	0.9	14.7	0.19	18.1	0.84	2.87	22
INAS	2010	(b)-UF-613	0-20cm	33.8	43.73	9.93	1.25	52.7	6.11	0.24	3.51	2.31	59.67	23.13	1.83	0.78	19.87	0.18	26.67	2.37	0	29.22
INAS	2010	(b)-UF-613	20-40cm	34.93	46	11.07	1.23	53.47	5.93	0.14	1.74	2.57	39	11	1.67	0.5	11.4	0.1	25.69	1.56	3.2	30.55
INAS	2010	(b)-UF-613	40-60cm	33.93	45.83	11.9	1.25	52.73	6.08	0.2	0.93	4.84	39	25.2	2	0.87	8.57	0.1	24.13	0.92	5.3	30.46
INAS	2010	(c )-CCN-51	0-20cm	34.43	43.97	9.53	1.21	54.2	5.3	0.11	2.28	2.63	47.67	55.37	2.3	0.7	27.73	0.12	17.55	2.07	0.43	20.17
INAS	2010	(c )-CCN-51	20-40cm	34.77	45.77	11	1.19	54.93	5.04	0.08	1.48	1.27	45	36	2	0.5	17.07	0.11	16.44	1.4	4.87	22.82
INAS	2010	(c )-CCN-51	40-60cm	35	46.87	11.87	1.2	54.6	4.91	0.06	0.81	2.92	55.67	12.2	2.13	1.37	7.57	0.14	14.21	0.82	6.97	22.14
INAS	2010	(d)-ICT-1112	0-20cm	31.47	42.53	11.07	1.27	52.1	5.87	0.24	3	2.79	59	9.73	1.83	0.63	6.57	0.15	25.06	2.27	0.27	27.75
INAS	2010	(d)-ICT-1112	20-40cm	32.1	43.67	11.57	1.27	52.07	6.09	0.22	1.41	3.45	31.67	6.4	1.77	0.53	4.17	0.08	24.22	1.54	0.93	26.77
INAS	2010	(d)-ICT-1112	40-60cm	33.3	45	11.7	1.29	51.43	6.14	0.21	1.12	8.72	53.67	45.97	2.3	0.7	20.13	0.14	22.47	0.98	0.07	23.65
INAS	2010	(e)-ICT-1026	0-20cm	30.9	42.37	11.47	1.3	50.93	6.22	0.23	3.48	4.1	32.67	5.1	1.5	0.67	9	0.08	24.15	2.1	0	26.34
INAS	2010	(e)-ICT-1026	20-40cm	32.37	43.93	11.57	1.29	51.2	6.26	0.17	1.51	3.51	17.33	3.43	0.97	0.4	3.27	0.05	23.99	1.3	0.8	26.14
INAS	2010	(e)-ICT-1026	40-60cm	32.73	44.6	11.87	1.29	51.47	6.27	0.18	0.89	7.69	72	71.1	1.8	1.03	10.2	0.18	23.28	0.75	1.4	25.62
INAS	2010	(f)-ICT-2162	0-20cm	31.63	42.73	11.1	1.27	52.07	5.57	0.17	3.69	3.31	31	54.27	2.53	1.93	43.83	0.08	22.19	3.16	0	25.42
INAS	2010	(f)-ICT-2162	20-40cm	33.5	44.93	11.43	1.25	52.7	5.25	0.09	1.63	1.89	27.67	18.07	1.47	0.53	25.9	0.07	20.7	2.23	2	25
INAS	2010	(f)-ICT-2162	40-60cm	33.9	45.67	11.77	1.24	53.07	4.75	0.07	1.04	3.47	54.33	43.87	2.3	0.87	27.13	0.14	17.62	1.65	6.47	25.88
INAS	2010	(g)-ICT-2171	0-20cm	33.2	44.33	11.13	1.26	52.57	6.22	0.26	3.63	2.72	70.67	54.83	2.43	1.4	24.23	0.18	32.3	2.18	0	34.66
INAS	2010	(g)-ICT-2171	20-40cm	34.97	46.03	11.07	1.24	53.2	6.27	0.2	1.31	1.53	49.67	24.2	1.57	1	17.23	0.13	30.18	1.53	1.77	33.61
INAS	2010	(g)-ICT-2171	40-60cm	34.83	45.73	10.9	1.23	53.47	6.38	0.19	0.86	2.83	56.67	39.6	2.33	1.37	33.37	0.15	30.15	1.25	2.27	33.81
INAS	2010	(h)-ICT-2142	0-20cm	34.03	44.3	10.27	1.25	52.7	6.22	0.28	3.63	2.36	53.67	53.07	2.17	1.27	14.83	0.14	34.04	2.44	0	36.62
INAS	2010	(h)-ICT-2142	20-40cm	34.9	46	11.1	1.23	53.47	6.21	0.15	1.64	1.72	42	28.73	1.3	0.83	8.17	0.11	33.79	1.59	0	35.49
INAS	2010	(h)-ICT-2142	40-60cm	35	46.53	11.53	1.23	53.6	6.2	0.18	0.91	7.31	42.33	53.63	1.77	0.9	34.2	0.11	32.45	1.22	1.47	35.25
INAS	2010	(i)-H-35	0-20cm	33.9	44.03	10.13	1.23	53.7	5.64	0.17	2.95	1.18	42.33	31.3	1.9	0.43	18.47	0.11	25.06	1.94	0.4	27.52
INAS	2010	(i)-H-35	20-40cm	33.8	45.3	11.5	1.23	53.47	5.56	0.14	1.54	0.9	31	39.8	1.77	0.4	15.47	0.08	25.47	1.21	1.43	28.19
INAS	2010	(i)-H-35	40-60cm	33.57	45.67	12.1	1.24	53.1	5.57	0.18	0.99	4.77	64	13.57	1.93	1.4	6.17	0.16	22.97	0.78	2.6	26.52
INAS	2010	(j)-U-30	0-20cm	33.03	43.63	10.6	1.27	52.2	5.71	0.3	3.59	1.98	33.67	69.43	2.13	1.07	31.23	0.09	32.61	2.94	0	35.64
INAS	2010	(j)-U-30	20-40cm	33.53	45.17	11.63	1.27	52.2	5.2	0.11	1.67	0.66	25	42.8	1.7	0.47	20.23	0.07	32.56	2.1	1.77	36.5
INAS	2010	(j)-U-30	40-60cm	33.27	45.33	12.07	1.28	51.67	5.63	0.33	0.95	2.23	39.67	11.63	1.7	1	14.43	0.1	39.38	1.45	2.1	43.03
INAS	2010	(k)-Hibrido	0-20cm	32.33	43.17	10.83	1.27	52.2	5.76	0.2	3.94	2.44	43	19.67	1.9	0.47	14.17	0.11	26.35	2.74	0	29.2
INAS	2010	(k)-Hibrido	20-40cm	34.47	45.87	11.4	1.25	52.97	5.6	0.12	1.52	4.53	25.33	15.07	1.5	0.47	8.33	0.07	24.3	1.98	1.4	27.75
INAS	2010	(k)-Hibrido	40-60cm	35.07	46.7	11.63	1.25	52.83	5.42	0.12	0.97	2.36	41.67	66.63	1.8	0.63	27.4	0.11	22.26	1.56	3.6	27.52
ITAS	2004	(a)-ICS-95	0-20cm	17.7	29.5	11.8	1.42	46.4	6.3	0.5	3.5	10.5	106	182	2.6	1.73	5.23	0.2	16.2	2.5	0	18.9
ITAS	2004	(a)-ICS-95	20-40cm	19.6	33	13.4	1.39	47.5	5.8	0.39	3.3	7	93.3	329.4	1.85	3.1	4.35	0.4	19.4	2.1	0.1	22
ITAS	2004	(a)-ICS-95	40-60cm	16.9	30.7	13.8	1.44	45.7	5.73	0.19	2.3	4.9	103	93	1.3	1.21	1.83	0.2	7.3	0.8	0.3	8.6
ITAS	2004	(b)-UF-613	0-20cm	17.7	29.5	11.8	1.42	46.4	6.3	0.5	3.5	10.5	106	182	2.6	1.73	5.23	0.2	16.2	2.5	0	18.9
ITAS	2004	(b)-UF-613	20-40cm	19.6	33	13.4	1.39	47.5	5.8	0.39	3.3	7	93.3	329.4	1.85	3.1	4.35	0.4	19.4	2.1	0.1	22
ITAS	2004	(b)-UF-613	40-60cm	16.9	30.7	13.8	1.44	45.7	5.73	0.19	2.3	4.9	103	93	1.3	1.21	1.83	0.2	7.3	0.8	0.3	8.6
ITAS	2004	(c )-CCN-51	0-20cm	17.7	29.5	11.8	1.42	46.4	6.3	0.5	3.5	10.5	106	182	2.6	1.73	5.23	0.2	16.2	2.5	0	18.9
ITAS	2004	(c )-CCN-51	20-40cm	19.6	33	13.4	1.39	47.5	5.8	0.39	3.3	7	93.3	329.4	1.85	3.1	4.35	0.4	19.4	2.1	0.1	22
ITAS	2004	(c )-CCN-51	40-60cm	16.9	30.7	13.8	1.44	45.7	5.73	0.19	2.3	4.9	103	93	1.3	1.21	1.83	0.2	7.3	0.8	0.3	8.6
ITAS	2004	(d)-ICT-1112	0-20cm	17.7	29.5	11.8	1.42	46.4	6.3	0.5	3.5	10.5	106	182	2.6	1.73	5.23	0.2	16.2	2.5	0	18.9
ITAS	2004	(d)-ICT-1112	20-40cm	19.6	33	13.4	1.39	47.5	5.8	0.39	3.3	7	93.3	329.4	1.85	3.1	4.35	0.4	19.4	2.1	0.1	22
ITAS	2004	(d)-ICT-1112	40-60cm	16.9	30.7	13.8	1.44	45.7	5.73	0.19	2.3	4.9	103	93	1.3	1.21	1.83	0.2	7.3	0.8	0.3	8.6
ITAS	2004	(e)-ICT-1026	0-20cm	17.7	29.5	11.8	1.42	46.4	6.3	0.5	3.5	10.5	106	182	2.6	1.73	5.23	0.2	16.2	2.5	0	18.9
ITAS	2004	(e)-ICT-1026	20-40cm	19.6	33	13.4	1.39	47.5	5.8	0.39	3.3	7	93.3	329.4	1.85	3.1	4.35	0.4	19.4	2.1	0.1	22
ITAS	2004	(e)-ICT-1026	40-60cm	16.9	30.7	13.8	1.44	45.7	5.73	0.19	2.3	4.9	103	93	1.3	1.21	1.83	0.2	7.3	0.8	0.3	8.6
ITAS	2004	(f)-ICT-2162	0-20cm	17.7	29.5	11.8	1.42	46.4	6.3	0.5	3.5	10.5	106	182	2.6	1.73	5.23	0.2	16.2	2.5	0	18.9
ITAS	2004	(f)-ICT-2162	20-40cm	19.6	33	13.4	1.39	47.5	5.8	0.39	3.3	7	93.3	329.4	1.85	3.1	4.35	0.4	19.4	2.1	0.1	22
ITAS	2004	(f)-ICT-2162	40-60cm	16.9	30.7	13.8	1.44	45.7	5.73	0.19	2.3	4.9	103	93	1.3	1.21	1.83	0.2	7.3	0.8	0.3	8.6
ITAS	2004	(g)-ICT-2171	0-20cm	17.7	29.5	11.8	1.42	46.4	6.3	0.5	3.5	10.5	106	182	2.6	1.73	5.23	0.2	16.2	2.5	0	18.9
ITAS	2004	(g)-ICT-2171	20-40cm	19.6	33	13.4	1.39	47.5	5.8	0.39	3.3	7	93.3	329.4	1.85	3.1	4.35	0.4	19.4	2.1	0.1	22
ITAS	2004	(g)-ICT-2171	40-60cm	16.9	30.7	13.8	1.44	45.7	5.73	0.19	2.3	4.9	103	93	1.3	1.21	1.83	0.2	7.3	0.8	0.3	8.6
ITAS	2004	(h)-ICT-2142	0-20cm	17.7	29.5	11.8	1.42	46.4	6.3	0.5	3.5	10.5	106	182	2.6	1.73	5.23	0.2	16.2	2.5	0	18.9
ITAS	2004	(h)-ICT-2142	20-40cm	19.6	33	13.4	1.39	47.5	5.8	0.39	3.3	7	93.3	329.4	1.85	3.1	4.35	0.4	19.4	2.1	0.1	22
ITAS	2004	(h)-ICT-2142	40-60cm	16.9	30.7	13.8	1.44	45.7	5.73	0.19	2.3	4.9	103	93	1.3	1.21	1.83	0.2	7.3	0.8	0.3	8.6
ITAS	2004	(i)-H-35	0-20cm	17.7	29.5	11.8	1.42	46.4	6.3	0.5	3.5	10.5	106	182	2.6	1.73	5.23	0.2	16.2	2.5	0	18.9
ITAS	2004	(i)-H-35	20-40cm	19.6	33	13.4	1.39	47.5	5.8	0.39	3.3	7	93.3	329.4	1.85	3.1	4.35	0.4	19.4	2.1	0.1	22
ITAS	2004	(i)-H-35	40-60cm	16.9	30.7	13.8	1.44	45.7	5.73	0.19	2.3	4.9	103	93	1.3	1.21	1.83	0.2	7.3	0.8	0.3	8.6
ITAS	2004	(j)-U-30	0-20cm	17.7	29.5	11.8	1.42	46.4	6.3	0.5	3.5	10.5	106	182	2.6	1.73	5.23	0.2	16.2	2.5	0	18.9
ITAS	2004	(j)-U-30	20-40cm	19.6	33	13.4	1.39	47.5	5.8	0.39	3.3	7	93.3	329.4	1.85	3.1	4.35	0.4	19.4	2.1	0.1	22
ITAS	2004	(j)-U-30	40-60cm	16.9	30.7	13.8	1.44	45.7	5.73	0.19	2.3	4.9	103	93	1.3	1.21	1.83	0.2	7.3	0.8	0.3	8.6
ITAS	2004	(k)-Hibrido	0-20cm	17.7	29.5	11.8	1.42	46.4	6.3	0.5	3.5	10.5	106	182	2.6	1.73	5.23	0.2	16.2	2.5	0	18.9
ITAS	2004	(k)-Hibrido	20-40cm	19.6	33	13.4	1.39	47.5	5.8	0.39	3.3	7	93.3	329.4	1.85	3.1	4.35	0.4	19.4	2.1	0.1	22
ITAS	2004	(k)-Hibrido	40-60cm	16.9	30.7	13.8	1.44	45.7	5.73	0.19	2.3	4.9	103	93	1.3	1.21	1.83	0.2	7.3	0.8	0.3	8.6
ITAS	2006	(a)-ICS-95	0-20cm	31.97	43	11.03	1.3	51.07	5.08	0.39	3.5	8.35	91.09	106.78	1.58	2.48	77.3	0.23	13.8	1.21	0.52	15.76
ITAS	2006	(a)-ICS-95	20-40cm	32.77	44.17	11.4	1.31	50.7	4.8	0.27	1.84	5.75	58.43	108.2	1.58	1.18	63.78	0.15	13.45	1.17	1.27	16.04
ITAS	2006	(a)-ICS-95	40-60cm	34.23	46.07	11.83	1.27	51.93	4.74	0.23	1.04	4.39	43.76	77.47	1.48	0.82	56.6	0.11	13.36	1.12	2.67	17.26
ITAS	2006	(b)-UF-613	0-20cm	27.43	38.47	11.03	1.35	48.97	5.13	0.34	3.61	8.6	60.4	125.31	1.62	2.21	74.23	0.16	12.06	0.82	0.12	13.15
ITAS	2006	(b)-UF-613	20-40cm	29.03	40.27	11.23	1.36	48.67	4.87	0.22	1.72	3.79	40.17	119.14	1.55	1.94	67.8	0.1	12.16	1	0.33	13.58
ITAS	2006	(b)-UF-613	40-60cm	31.2	42.53	11.33	1.34	49.43	4.76	0.2	0.99	3.63	35.23	96.83	1.45	0.92	53.18	0.09	12.25	0.95	1.43	14.72
ITAS	2006	(c )-CCN-51	0-20cm	28.93	40.03	11.1	1.35	48.97	5.01	0.28	2.37	5.86	55.19	66.12	1.49	1.62	84.71	0.14	13.19	1.11	1.06	15.49
ITAS	2006	(c )-CCN-51	20-40cm	30.67	42.27	11.6	1.37	48.43	4.84	0.2	1.4	4.1	32.87	78.11	1.49	0.76	91.11	0.09	12.26	1.04	0.27	13.66
ITAS	2006	(c )-CCN-51	40-60cm	32.27	44	11.73	1.32	50.2	5.58	0.27	1.39	3.84	48.64	67.1	1.25	1.29	58.08	0.12	12.31	0.96	0.3	13.7
ITAS	2006	(d)-ICT-1112	0-20cm	27.07	37.73	10.67	1.39	47.57	5.24	0.35	3.53	10.83	63.41	108.07	1.65	1.98	56.42	0.17	11.5	1.03	0.12	12.82
ITAS	2006	(d)-ICT-1112	20-40cm	31.57	43.27	11.7	1.33	49.7	5.06	0.21	1.58	6.7	34.94	111.21	1.65	0.76	51.93	0.09	11.02	0.82	0.27	12.2
ITAS	2006	(d)-ICT-1112	40-60cm	34.47	46.3	11.83	1.29	51.43	5.58	0.35	1	5.77	49.14	86.27	1.72	0.63	24.66	0.13	11.51	0.63	0.51	12.79
ITAS	2006	(e)-ICT-1026	0-20cm	25.73	36.83	11.1	1.37	48.3	5.79	0.47	2.92	11.07	50.72	45.02	1.44	1.67	51.91	0.24	13.48	1.03	0.09	14.84
ITAS	2006	(e)-ICT-1026	20-40cm	30.4	41.6	11.2	1.36	48.7	5.29	0.36	2.21	6.65	53.23	72.87	1.62	1.79	69.1	0.14	13.93	1.02	0.09	15.17
ITAS	2006	(e)-ICT-1026	40-60cm	32.37	44	11.63	1.35	48.9	5.64	0.33	0.91	4.08	31.93	67.98	1.48	0.72	15.56	0.08	13.57	0.6	0.3	14.56
ITAS	2006	(f)-ICT-2162	0-20cm	26.43	37.4	10.97	1.35	48.93	5.28	0.43	3.58	8.06	91.56	60.16	1.54	2.06	70.2	0.24	14.12	1.17	0.09	15.62
ITAS	2006	(f)-ICT-2162	20-40cm	30.23	42.13	11.9	1.34	49.3	5.53	0.43	1.72	6.15	48.94	57.97	1.65	0.89	46.24	0.13	14.34	1	0.09	15.56
ITAS	2006	(f)-ICT-2162	40-60cm	31.93	43.3	11.37	1.34	49.6	4.95	0.27	1.47	3.18	41.88	74.78	1.74	0.92	69.41	0.11	14.47	1.06	0.21	15.85
ITAS	2006	(g)-ICT-2171	0-20cm	28.6	40.93	12.33	1.36	48.67	5.42	0.39	3.42	10.68	73.46	93.99	1.82	2.14	83.03	0.19	13.99	1.14	0.12	15.44
ITAS	2006	(g)-ICT-2171	20-40cm	28.87	40.8	11.93	1.39	47.57	5.51	0.34	1.32	5	35.9	68.27	1.38	0.76	62.15	0.09	14.22	0.83	0.15	15.29
ITAS	2006	(g)-ICT-2171	40-60cm	27.93	39.83	11.9	1.37	48.3	4.85	0.25	1.48	3.6	42.94	81.74	1.58	1.02	86.36	0.11	14.69	1.04	0.79	16.63
ITAS	2006	(h)-ICT-2142	0-20cm	24.03	36.5	12.47	1.39	47.67	5.47	0.52	3.69	9.44	73.15	76	1.72	1.91	71.11	0.19	13.65	1.15	0.12	15.11
ITAS	2006	(h)-ICT-2142	20-40cm	26.1	38.3	12.2	1.42	46.3	5.44	0.39	1.59	4.61	37.14	82.17	1.62	1.06	39.56	0.09	13.79	0.97	0.76	15.61
ITAS	2006	(h)-ICT-2142	40-60cm	28.27	40.67	12.4	1.41	46.9	5.42	0.29	1.03	3.65	33.67	67.94	1.49	0.96	25.06	0.08	13.36	0.84	1.79	16.07
ITAS	2006	(i)-H-35	0-20cm	21.87	35	13.13	1.4	47.3	5.27	0.37	2.6	8.29	63.19	73.93	1.54	2.1	62.95	0.16	10.91	1.17	0.15	12.39
ITAS	2006	(i)-H-35	20-40cm	27.03	39.33	12.3	1.42	46.53	5.03	0.28	2.1	6.34	37.2	80.5	1.45	0.81	69.68	0.1	11.09	0.92	0.12	12.23
ITAS	2006	(i)-H-35	40-60cm	26.9	39	12.1	1.42	46.3	5.69	0.36	0.94	3.39	20.58	52.27	1.22	0.63	27.92	0.05	11.51	0.85	0.09	12.51
ITAS	2006	(j)-U-30	0-20cm	25.37	36.4	11.03	1.35	49.07	5.12	0.34	3.78	10.92	67.06	111.94	1.75	2.38	94.64	0.17	13.2	1.23	0.21	14.81
ITAS	2006	(j)-U-30	20-40cm	26.4	37	10.6	1.4	47.3	4.79	0.24	1.51	4.24	41.51	105.95	1.81	0.92	79.9	0.11	12.87	1.08	1	15.06
ITAS	2006	(j)-U-30	40-60cm	28.63	39.77	11.13	1.37	48.33	4.74	0.16	0.93	2.52	39.24	79.64	1.68	0.72	73.88	0.1	13.36	1.02	2.09	16.57
ITAS	2006	(k)-Hibrido	0-20cm	23	34.5	11.5	1.38	47.93	4.99	0.31	3.13	10.47	85.04	134.8	2.6	2.09	80.79	0.22	12.37	1.25	0.21	14.05
ITAS	2006	(k)-Hibrido	20-40cm	26.57	37.93	11.37	1.38	47.9	4.65	0.22	1.51	5.36	43.16	138.34	2.49	1.04	61.82	0.11	11.27	1.11	1.66	14.15
ITAS	2006	(k)-Hibrido	40-60cm	24.33	35.03	10.7	1.41	46.8	4.56	0.14	1.15	3.88	36.52	120.96	2.14	0.89	42.09	0.1	10.76	1.02	4.91	16.79
ITAS	2008	(a)-ICS-95	0-20cm	23.37	35.1	11.73	1.37	48.3	4.93	0.2	3.61	3.63	96	151.63	3.23	2.5	24.83	0.25	11.41	1.17	0.25	13.08
ITAS	2008	(a)-ICS-95	20-40cm	24.6	35.53	10.93	1.42	46.3	4.56	0.09	2.27	1.27	54	132.93	2.57	1.3	27.4	0.14	11.19	1.12	1.63	14.08
ITAS	2008	(a)-ICS-95	40-60cm	26.03	37.4	11.37	1.4	47.3	4.42	0.07	1.39	1.93	69	158.87	2.53	1.83	19.67	0.18	11.15	1.07	0.97	13.37
ITAS	2008	(b)-UF-613	0-20cm	30.7	42.5	11.8	1.31	50.7	4.92	0.19	3.95	2.63	75.67	163.3	3	2.03	34.3	0.19	10.71	1.08	0.12	12.11
ITAS	2008	(b)-UF-613	20-40cm	32	43.3	11.3	1.32	50.17	4.59	0.07	2.01	1	48.67	149.97	2.7	1.1	44.83	0.12	10.81	0.95	0.47	12.36
ITAS	2008	(b)-UF-613	40-60cm	32.4	44.37	11.97	1.31	50.43	4.53	0.05	1.29	1.32	45.67	119.2	2.57	1.47	28.13	0.12	10.77	0.96	1.63	13.47
ITAS	2008	(c )-CCN-51	0-20cm	27.77	39.83	12.07	1.32	50.3	5.2	0.18	3.16	3.1	55	107.17	2.47	1.6	35.53	0.14	10.67	1.01	0	11.82
ITAS	2008	(c )-CCN-51	20-40cm	29.67	41.67	12	1.33	49.9	4.95	0.06	1.38	1.29	34.33	99.13	2.27	1.13	34.9	0.09	10.21	0.83	0.34	11.48
ITAS	2008	(c )-CCN-51	40-60cm	30.7	42.83	12.13	1.32	50.07	5.5	0.09	0.77	0.32	29.67	51.23	1.67	0.87	23.9	0.08	10.87	0.77	1.19	12.9
ITAS	2008	(d)-ICT-1112	0-20cm	26.77	38.17	11.4	1.36	48.8	5.25	0.19	3.22	4.13	47.33	108.4	2.2	2.53	11.27	0.12	10.02	0.83	0.09	11.07
ITAS	2008	(d)-ICT-1112	20-40cm	29.5	41	11.5	1.37	48.2	5.11	0.08	1.57	1.17	36.67	139.43	2.33	0.83	17.57	0.09	9.22	0.67	0.31	10.3
ITAS	2008	(d)-ICT-1112	40-60cm	30.43	41.87	11.43	1.35	49.07	5.68	0.13	1.11	1	41.33	119.27	2.2	0.77	6.8	0.1	12.95	0.86	0.03	13.94
ITAS	2008	(e)-ICT-1026	0-20cm	31.37	42.3	10.93	1.31	50.43	5.64	0.22	3.91	6.17	56.67	95.57	2.57	2.6	22.8	0.15	12.43	1	0.03	13.61
ITAS	2008	(e)-ICT-1026	20-40cm	33.03	44.37	11.33	1.29	51.43	5.64	0.14	1.68	1.32	37.33	84.6	2.1	1.2	18	0.09	11.91	0.79	0	12.8
ITAS	2008	(e)-ICT-1026	40-60cm	34.93	46.3	11.37	1.27	52.07	5.56	0.12	1.06	1.71	41	115.23	2.17	1	26.63	0.1	11.65	0.83	0.78	13.37
ITAS	2008	(f)-ICT-2162	0-20cm	28.5	40.13	11.63	1.33	49.7	5.62	0.22	3.48	5.63	88.67	74.5	2.07	1.3	32.93	0.22	11.7	1.08	0	13
ITAS	2008	(f)-ICT-2162	20-40cm	31.87	43.2	11.33	1.32	50.3	5.32	0.09	2.11	1.27	52.33	135.87	2.77	1	33.17	0.13	10.72	0.98	0.06	11.89
ITAS	2008	(f)-ICT-2162	40-60cm	32.27	44.07	11.8	1.32	50.07	5.2	0.06	1.58	1.54	60.33	61.23	2.13	1.17	12.37	0.15	12.58	1.08	0.16	13.97
ITAS	2008	(g)-ICT-2171	0-20cm	30	41.3	11.3	1.34	49.57	5.46	0.19	3.21	2.19	66.33	87.73	1.77	1.07	26.13	0.17	11.84	0.98	0.03	13.02
ITAS	2008	(g)-ICT-2171	20-40cm	31.37	43.07	11.7	1.33	49.7	5.58	0.14	1.76	0.71	57.33	107.13	2.33	0.87	33.3	0.15	12.15	0.81	0.16	13.27
ITAS	2008	(g)-ICT-2171	40-60cm	32.47	44.07	11.6	1.33	49.93	5.07	0.09	1.2	1.42	65	92.73	2.87	1.8	30.53	0.17	12.29	1.02	1.28	14.76
ITAS	2008	(h)-ICT-2142	0-20cm	30.73	42	11.27	1.3	50.8	5.4	0.26	3.95	3.41	50	89.47	2.63	2.33	38.7	0.13	11.92	1.02	0.03	13.09
ITAS	2008	(h)-ICT-2142	20-40cm	32.97	44.9	11.93	1.29	51.43	5.57	0.1	1.34	1.03	48.67	75.9	2.1	1.3	16.53	0.13	11.69	0.84	0.5	13.15
ITAS	2008	(h)-ICT-2142	40-60cm	35.13	46.6	11.47	1.26	52.33	5.58	0.08	0.85	0.64	31.33	73.63	1.67	1.2	4.37	0.08	11.32	0.72	1.6	13.72
ITAS	2008	(i)-H-35	0-20cm	27.9	39.43	11.53	1.32	50.17	4.66	0.18	3.44	2.29	60.67	115.37	2.63	1.47	41.27	0.16	10.69	1.03	0.78	12.66
ITAS	2008	(i)-H-35	20-40cm	31.4	43.03	11.63	1.31	50.57	4.52	0.1	1.58	0.41	37.33	110.57	2.2	0.77	34.73	0.1	10.69	0.87	1.13	12.78
ITAS	2008	(i)-H-35	40-60cm	34.7	46.23	11.53	1.26	52.6	4.59	0.06	1	0.93	50	102.87	2.73	1.6	25.53	0.13	11.97	0.95	3.66	16.7
ITAS	2008	(j)-U-30	0-20cm	29.5	41	11.5	1.32	50.07	5.22	0.18	3.06	2.63	65	121.4	2.3	2.03	22.17	0.17	10.16	1.07	0.03	11.43
ITAS	2008	(j)-U-30	20-40cm	31.3	43.2	11.9	1.32	50.07	4.92	0.08	1.79	0.35	46.33	90.33	2.3	1.37	16	0.12	9.91	0.82	0.44	11.29
ITAS	2008	(j)-U-30	40-60cm	33.63	45.37	11.73	1.29	51.43	4.88	0.06	1.03	0.85	46	45.4	2.13	1.3	14.73	0.12	10.43	0.81	1.75	13.1
ITAS	2008	(k)-Hibrido	0-20cm	30.77	41.83	11.07	1.3	50.93	5.15	0.2	3.15	4.78	62.67	148.43	3.23	1.7	27.17	0.16	10.13	1.01	0	11.3
ITAS	2008	(k)-Hibrido	20-40cm	32.2	44.03	11.83	1.3	50.93	4.78	0.09	1.67	1.12	46.33	133.33	2.63	1.13	32.2	0.21	9.52	0.91	0.69	11.33
ITAS	2008	(k)-Hibrido	40-60cm	33.47	45.43	11.97	1.29	51.47	4.75	0.05	1.12	0.63	33.33	99.67	2.43	1	17.67	0.09	9.06	0.83	3.1	13.07
ITAS	2010	(a)-ICS-95	0-20cm	28.47	39.97	11.5	1.31	50.43	5.33	0.15	3.59	2.36	60.33	52.03	0.93	0.63	6.5	0.16	20.93	2.11	0.27	23.47
ITAS	2010	(a)-ICS-95	20-40cm	28.57	40.9	12.33	1.36	48.8	4.95	0.05	1.78	2.64	51	48.25	1.57	0.37	5.1	0.13	21.66	2.04	1.23	25.06
ITAS	2010	(a)-ICS-95	40-60cm	28.53	41.2	12.67	1.36	48.53	5.01	0.04	1.12	2.98	67.33	34.23	1.77	0.9	19.27	0.17	22.19	1.66	2.9	26.92
ITAS	2010	(b)-UF-613	0-20cm	29.27	40.83	11.57	1.32	50.07	5.36	0.11	3.74	2.66	54	39.87	0.9	0.53	10.03	0.14	22.98	2.02	0	25.14
ITAS	2010	(b)-UF-613	20-40cm	29.6	41.63	12.03	1.37	48.17	5.1	0.06	1.72	1.21	44.67	57.03	1.37	0.3	8.27	0.11	21.22	1.92	0.73	23.98
ITAS	2010	(b)-UF-613	40-60cm	29.53	41.87	12.33	1.37	48.4	5.15	0.05	1.2	4.74	45	37.37	1.67	0.43	14.83	0.12	20.92	1.2	1	23.24
ITAS	2010	(c )-CCN-51	0-20cm	27.57	37.97	10.4	1.34	49.57	5.56	0.1	3.03	6.92	43.33	46.6	0.97	0.4	15.17	0.11	15.12	1.54	0	16.77
ITAS	2010	(c )-CCN-51	20-40cm	28.73	38.9	10.17	1.36	48.67	5.43	0.08	1.39	1.04	31.67	77.07	1.23	0.23	13.3	0.08	17.26	1.45	0	18.78
ITAS	2010	(c )-CCN-51	40-60cm	30.37	41.4	11.03	1.34	49.57	5.23	0.13	0.78	7.44	72.67	72.63	0.97	0.5	12.03	0.19	19.58	1.06	1.53	22.35
ITAS	2010	(d)-ICT-1112	0-20cm	26.07	37.97	11.9	1.36	48.53	5.4	0.11	3.48	7.2	46.33	66.07	1.23	0.7	11.87	0.12	20.35	1.59	1.47	23.53
ITAS	2010	(d)-ICT-1112	20-40cm	27.47	39.23	11.77	1.4	47.27	5.29	0.06	1.62	2.87	39.33	94.03	1.7	0.67	11.33	0.1	21.62	1.42	0	23.14
ITAS	2010	(d)-ICT-1112	40-60cm	30.87	43.1	12.23	1.36	48.67	5.42	0.11	1.04	5.27	34.33	40.97	0.6	0.3	4.53	0.09	21.29	0.66	0.57	22.6
ITAS	2010	(e)-ICT-1026	0-20cm	26.2	38.2	12	1.37	48.33	5.48	0.1	3.45	5.05	46	34.13	1	0.53	8.63	0.12	26.47	1.67	0	28.26
ITAS	2010	(e)-ICT-1026	20-40cm	29.2	41.3	12.1	1.38	47.9	5.6	0.14	1.61	2.42	32	63.27	1.27	0.4	5.27	0.08	27.28	1.15	0.2	28.71
ITAS	2010	(e)-ICT-1026	40-60cm	31.4	43.6	12.2	1.34	49.27	5.34	0.17	1.68	5.29	42.67	59.37	1.87	1.03	8.97	0.11	26.97	0.56	0.9	28.54
ITAS	2010	(f)-ICT-2162	0-20cm	29.2	41	11.8	1.32	50.3	5.71	0.13	3.49	4.18	55.67	56	1.07	0.47	11.4	0.14	22.94	1.78	0	24.86
ITAS	2010	(f)-ICT-2162	20-40cm	32.43	44.07	11.63	1.32	50.17	5.48	0.09	1.87	3.08	41	79.73	1.5	0.23	8.57	0.1	24.64	1.41	0.03	26.18
ITAS	2010	(f)-ICT-2162	40-60cm	35	46.73	11.73	1.27	51.93	4.94	0.06	1.51	2.87	80.67	109.57	1.77	0.57	27.8	0.21	24.26	1.36	0.23	26.05
ITAS	2010	(g)-ICT-2171	0-20cm	27	36.93	9.93	1.35	49.2	5.66	0.12	3.65	5.11	55	27.1	1	0.6	10.2	0.14	25.46	2.12	0	27.71
ITAS	2010	(g)-ICT-2171	20-40cm	29.47	39.9	10.43	1.36	48.7	5.62	0.12	1.62	2.51	45	81.9	1.6	0.4	9.53	0.12	26.33	1.45	0	27.9
ITAS	2010	(g)-ICT-2171	40-60cm	31.43	42.67	11.23	1.34	49.43	5.38	0.1	1.06	7.69	55	43.23	1.93	0.57	20.93	0.14	26.95	1.04	1.4	29.53
ITAS	2010	(h)-ICT-2142	0-20cm	26.8	37.13	10.33	1.34	49.53	5.61	0.19	3.44	6.37	54.67	67.1	1.47	1.1	10.53	0.14	23.21	1.82	0.13	25.3
ITAS	2010	(h)-ICT-2142	20-40cm	28.9	39.63	10.73	1.35	49.03	5.55	0.13	1.57	1.85	31.67	61.7	1.33	0.43	7.7	0.08	26.97	1.57	0.03	28.66
ITAS	2010	(h)-ICT-2142	40-60cm	30.3	41.57	11.27	1.33	49.7	5.12	0.1	0.97	2.96	40.33	20.9	1.1	0.47	6.43	0.1	23.52	0.78	2.43	26.84
ITAS	2010	(i)-H-35	0-20cm	28.93	40.3	11.37	1.34	49.3	5.31	0.09	3.25	4.47	46.33	40.03	1.07	0.57	9.87	0.12	18.09	1.75	0	19.96
ITAS	2010	(i)-H-35	20-40cm	31.7	43.33	11.63	1.32	50.07	5	0.05	1.36	1.64	30	22.73	0.63	0.1	9.3	0.08	18.56	1.37	0.37	20.37
ITAS	2010	(i)-H-35	40-60cm	34.6	46.2	11.6	1.28	51.7	4.8	0.07	1.04	3.84	50.33	43.53	1.07	0.5	5.33	0.13	20.56	1.21	3.43	25.32
ITAS	2010	(j)-U-30	0-20cm	24.47	36.03	11.57	1.38	48.07	5.6	0.16	3.16	2.54	54.33	35.87	1	0.93	9.7	0.14	20.49	1.99	0	22.62
ITAS	2010	(j)-U-30	20-40cm	26.47	37.77	11.3	1.38	47.93	5.19	0.06	1.52	4.46	41.67	69.07	1.37	0.43	9.57	0.11	19.92	2.03	0.87	22.93
ITAS	2010	(j)-U-30	40-60cm	29.23	40.63	11.4	1.37	48.3	5.26	0.17	0.92	3.67	77.33	30.7	1.33	0.67	5.03	0.2	20.54	1.44	0.07	22.24
ITAS	2010	(k)-Hibrido	0-20cm	25.27	36.57	11.3	1.38	47.93	5.24	0.09	2.93	5.53	68	96.73	1.37	0.9	18.03	0.17	14.39	1.77	0.07	16.4
ITAS	2010	(k)-Hibrido	20-40cm	25.93	37.77	11.83	1.43	46.17	5.09	0.05	1.5	4.63	50.67	129.47	2.47	0.47	16.97	0.13	13.78	1.81	0.03	15.75
ITAS	2010	(k)-Hibrido	40-60cm	28.83	40.17	11.33	1.37	48.3	4.72	0.06	1.12	1.43	36	40.3	0.93	0.2	11.73	0.09	12.68	1.32	2.83	16.93
